# Supplementary material for: Tendon-Specific Dicer Deficient Mice Exhibit Hypoplastic Tendon Through the Downregulation of Tendon-Related Genes and MicroRNAs
Source: Front Cell Dev Biol. 2022 Jun 14;10:898428. doi: 10.3389/fcell.2022.898428 (PMC9241168; doi:10.3389/fcell.2022.898428)
Supplement: Supplementary file 2 [file Table1.XLSX]

## Sheet: Up
Gene Symbol	BaseMean	FoldChange
Ugt8a	159.33	39.5901
Mpz	2259.84	24.0312
RP23-6F21.1	75.2587	18.1728
Mal	216.378	11.25
Cldn19	80.6936	8.6742
Sfrp5	52.2546	7.87499
Gjc3	54.2738	7.50887
Mbp	810.541	7.47162
Adcy1	86.204	6.98601
Col26a1	53.7454	6.82417
Zfp69	63.3698	6.59728
Myh4	29366.5	6.36645
Actc1	910.728	5.49007
Tenm2	56.7271	5.42308
Prx	344.514	4.35997
Frmd3	54.6135	4.05944
Pvalb	1735.91	3.83991
Mybph	283.56	3.77624
Orm1	54.5758	3.63462
Cldn1	53.5567	3.54808
Shc4	71.2391	3.53726
RP24-193D9.3	53.0472	3.50481
Mybpc2	2374.88	3.47757
Gm2531	64.1435	3.35769
Cadm4	74.2396	3.32308
Cdh19	180.277	3.27236
RP24-550H10.3	54.0285	3.23521
Frem1	238.325	3.22375
Hey2	60.0862	3.22281
Ube2c	94.9226	3.20569
Mis18bp1	115.115	3.18956
Kif1a	112.586	3.17203
Zwilch	64.1058	3.08293
RP23-28L24.7	62.0865	3.08189
Actn3	3116.91	3.07741
Clspn	131.231	3.05245
Ndc80	96.904	3.03061
Ppp1r14c	193.299	3.02002
Dfna5	74.6925	3.00607
Gas2l3	256.366	2.98855
Trim59	77.7119	2.95962
Rbp4	271.482	2.9522
Cdc45	67.6158	2.93736
Hs3st3a1	67.6158	2.93736
Pdk4	5827.87	2.92266
Ccpg1os	65.0871	2.90159
Hist1h1a	55.5004	2.90053
Slfn9	139.251	2.88778
Cnp	127.645	2.8829
Kif20a	75.6738	2.85577
Fzd3	107.453	2.84211
Mir6236	93.3185	2.80385
RP24-196M24.2	55.4816	2.76923
Prkag3	200.734	2.75335
Ckap2	82.2033	2.72308
RP24-282D16.11	62.0299	2.71833
Igfbp2	89.2612	2.71272
Ttk	69.0878	2.70547
Rfc4	63.5396	2.7
Hmgb1-ps8	88.7516	2.69152
Hist1h1b	113.454	2.67033
Ucp3	307.583	2.66599
Kcnc4	140.176	2.66272
Phf19	64.5398	2.65385
Tk1	78.6555	2.64336
Zfp825	66.0495	2.63826
Lrrc30	53.4435	2.63077
Slc16a12	56.9724	2.62861
Aass	56.9724	2.62861
Hba-a1	2342.93	2.62852
Ube2t	51.4242	2.61406
Bub1b	114.435	2.58817
Neil3	93.2619	2.58636
RP23-216C6.6	381.106	2.57941
Arhgap19	133.08	2.56883
Gins2	78.6366	2.56154
Clec1a	191.544	2.54895
Mss51	112.907	2.54024
Hmox1	164.822	2.53603
Pbk	55.4438	2.53125
Tubd1	61.9922	2.50962
Ispd	108.359	2.5055
P2ry1	63.5019	2.49792
Syt12	89.2046	2.4963
Ak5	51.4054	2.49231
Cep55	85.6756	2.49231
Ckap2l	112.888	2.48602
Mylpf	5836.21	2.47497
Adcyap1r1	187.467	2.47343
RP23-348D4.1	165.294	2.47304
RP24-215D6.1	50.8959	2.45769
RP24-562D16.4	50.8959	2.45769
Eya1	157.726	2.45658
RP23-67F4.6	60.9731	2.45193
Hddc2	50.3863	2.42308
Gm17669	65.5022	2.42308
Dtl	136.043	2.42308
Sgol2a	218.171	2.42042
Piga	92.2051	2.41679
Tceal7	1934.29	2.41619
Murc	618.714	2.40811
Cdc20	75.07	2.4
RP23-68D4.1	163.727	2.37063
RP23-251M14.4	72.5412	2.36014
Mtrf1	90.6765	2.36014
Prnd	161.199	2.35243
Me1	2219.98	2.34904
RP23-365O8.4	52.3867	2.33654
AC166328.1	80.0897	2.33124
Gemin6	61.9544	2.32288
RP24-481E4.1	104.264	2.32031
Ggct	70.0125	2.31843
Sirt3	100.735	2.31142
Hist1h3b	89.1479	2.3035
Serinc2	53.3869	2.29721
Drp2	637.113	2.29569
Tbc1d7	85.619	2.29245
Yam1	224.115	2.28611
Ankrd9	154.612	2.28245
Ppara	122.38	2.28188
Lmod1	65.974	2.27955
Hemk1	101.226	2.27473
Hydin	85.1095	2.27286
Alas2	301.657	2.27026
Lrrc55	86.6192	2.26923
Hba-a2	1499.66	2.25849
Mir99a	58.9161	2.24532
Rpp30	50.8581	2.23918
Polq	126.891	2.23269
Ppargc1a	856.001	2.23077
Fndc3c1	53.8775	2.22964
RP24-144G20.2	76.0324	2.22837
Chchd4	87.1098	2.22797
Ccr5	56.8969	2.22116
Alpk2	629.376	2.21487
Thop1	119.833	2.21356
Psat1	157.594	2.21192
Mafa	74.0132	2.20949
Cit	196.356	2.20154
Fam179a	80.052	2.1991
Csmd1	67.4648	2.19768
Atoh8	134.93	2.19768
Nipal2	54.8777	2.19561
RP23-155A10.1	73.5037	2.1874
Cd320	59.4068	2.18624
Tpmt	59.4068	2.18624
Klhl6	60.9165	2.18343
Mst1r	81.0522	2.17678
RP24-475O6.1	151.027	2.17328
Fuom	71.4844	2.16723
RP24-252B21.3	142.969	2.16723
Ppp1r1a	302.544	2.16213
Zfp605	63.4264	2.15291
RP23-99A9.1	69.4652	2.14616
RP24-66N1.1	305.545	2.14511
Smoc2	361.913	2.13879
RP24-230N9.3	52.3489	2.13801
Mylk4	1111.41	2.13733
RP24-339I11.6	56.878	2.13306
RP23-230C2.2	92.1107	2.12885
Reep6	67.446	2.12413
Trim63	444.438	2.12348
Acss2	640.227	2.12164
Itgb8	336.72	2.11941
Bola3	159.047	2.11687
Tnnc2	2760.13	2.11313
Grid2	50.3297	2.10839
RP23-333I5.7	103.679	2.10747
Fanca	53.3491	2.1066
Lyrm9	53.3491	2.1066
Zdhhc4	217.926	2.10597
Arhgap33	54.8588	2.10577
Tmem42	57.8782	2.10425
Col22a1	1520.93	2.10291
Nit2	68.4461	2.1
RP23-390P18.1	86.5626	2.09514
RP23-173H11.3	86.5626	2.09514
Mir675	1481.09	2.08968
Spta1	174.125	2.08595
RP23-447N11.3	73.9754	2.07693
Pigh	108.699	2.07692
Arxes1	116.247	2.07692
Klhl38	117.247	2.06361
Klhl38	117.247	2.06361
Abhd10	114.228	2.06326
Plekha4	201.281	2.06143
Ptger3	85.5435	2.05871
RP23-444K20.4	79.5047	2.05733
Diaph3	229.456	2.05656
Tmem233	143.912	2.05529
Parm1	283.296	2.05495
Zfp641	140.893	2.05483
Frem2	1014.43	2.05392
Padi2	350.213	2.0503
Ccdc18	53.8398	2.04808
RP24-417N13.4	94.0922	2.04396
Phf11d	92.5825	2.04343
RP23-350F7.3	83.5243	2.03984
Cyp4f16	78.9952	2.03774
Mrps7	154.971	2.03698
E2f7	111.699	2.03539
Top2a	703.899	2.03301
Esco2	104.151	2.03242
RP23-20K24.5	92.073	2.02668
H19	17798.7	2.02548
Cav3	580.103	2.02381
Kntc1	115.719	2.02367
Mrpl11	83.0148	2.02129
Klhl30	275.709	2.02109
RP24-84O13.9	51.8205	2.01758
Hmmr	124.267	2.01511
Dimt1	96.0926	2.01302
Casq1	9099.11	2.01298
Adh1	238.967	2.00641
Tnnt3	12187.8	2.0058
Uchl1	95.5831	1.99704
Pak1	111.68	1.99494
RP24-215D6.2	54.3304	1.99273
RP23-178N8.7	54.3304	1.99273
RP23-55I14.5	52.8207	1.99039
Acly	2259.19	1.98797
RP24-426K19.3	2890.51	1.9874
Asb12	168.521	1.98662
Ankrd1	229.89	1.98432
Lonrf3	81.9957	1.98421
RP23-5A19.7	171.03	1.97929
Myoz1	1363.71	1.97898
RP23-403O11.1	59.8597	1.97561
Mapkapk3	87.525	1.97308
RP23-407I21.4	87.525	1.97308
Myl1	16006.5	1.97301
Adamts8	258.046	1.97132
Naalad2	294.26	1.96897
Nrcam	55.3306	1.96761
Ccdc191	143.856	1.96154
Tmod4	601.579	1.96154
RP23-60P23.9	116.19	1.9601
Kank4	152.404	1.95824
Myh8	2799.06	1.95431
Shisa3	60.8599	1.9533
Myh2	53499.3	1.95301
Cep57l1	94.0545	1.94911
Thg1l	57.8405	1.94712
Brip1	80.9767	1.94712
Tpm1	23200.9	1.94542
RP23-16M15.4	99.5838	1.94147
Ect2	118.191	1.93762
Asb10	224.814	1.93713
Satb1	543.172	1.93644
RP23-218K15.5	73.4282	1.93439
Mms22l	113.662	1.93233
Slc9a5	61.8601	1.93202
Zim1	306.281	1.93066
Slc6a18	50.292	1.92857
RP24-419M4.2	50.292	1.92857
Prn	196.129	1.91774
Hist2h3c2	64.3699	1.91539
RP24-324P21.2	64.3699	1.91539
Kat2a	210.207	1.91444
Phospho2	135.779	1.91296
Fignl1	62.8602	1.91172
Plekhb1	61.3505	1.90787
RP23-167G19.12	121.191	1.90588
Eci1	247.912	1.90385
Slc38a3	408.827	1.90324
Lars2	668.289	1.89796
Lysmd1	73.9188	1.89719
Pdlim3	2086.3	1.89454
Pole	248.403	1.89297
Aspa	87.9968	1.89268
Amot	1697.57	1.8904
Sptbn5	70.8994	1.89
Tcap	1729.74	1.88966
Cenpe	219.737	1.88933
Zfp57	62.3507	1.88811
Nat8l	93.5261	1.88811
Dbf4	130.231	1.88503
Aknad1	60.841	1.88372
Mki67	2150.04	1.8829
Tmod1	678.8	1.88221
Igsf9b	104.585	1.88046
Myom2	3644.37	1.88002
Ano5	925.165	1.87874
Jph1	1707.53	1.87851
Taf9b	96.036	1.8784
Myo5c	73.4093	1.87722
Pgp	124.192	1.87631
Wdr83	87.4873	1.87593
Hist3h2a	94.5263	1.87543
Nhs	152.348	1.875
Chac1	136.76	1.87351
Gatm	85.9776	1.87264
Gatm	85.9776	1.87264
Fasn	14798.7	1.87194
Plp1	198.601	1.87071
RP24-429G21.7	56.3119	1.86923
Hist1h2ak	98.5458	1.86923
Sel1l3	736.056	1.86289
Plekha6	563.1	1.86198
Fgf6	168.426	1.86058
Kif14	94.0167	1.85993
RP23-171A13.14	53.2925	1.8583
Cox8b	444.438	1.85744
Pgam2	1587.19	1.85512
Cenpf	497.221	1.85461
Ccdc86	98.0363	1.8544
RP23-356P21.1	137.251	1.8544
Abca6	246.346	1.85271
Zfp667	96.5266	1.85117
RP23-197O15.5	96.5266	1.85117
Hbb-bt	353.931	1.85117
Adamts20	708.862	1.84957
Tmem192	57.3121	1.84897
Polr2j	69.8804	1.84846
Trp63	139.761	1.84846
Mylk2	644.001	1.84716
Kif26b	87.9779	1.84616
Plk4	100.546	1.84616
Epb41l4b	100.546	1.84616
Plk4	100.546	1.84616
Ndufs8	244.327	1.8455
Fabp5	767.665	1.84469
Tefm	93.5072	1.84443
Zfp3	80.9389	1.84417
Cnksr1	68.3707	1.8438
Nt5m	68.3707	1.8438
Nfatc2ip	55.8024	1.84327
RP23-382L1.4	55.8024	1.84327
Cacng1	297.109	1.8429
Tyw5	61.3317	1.84091
Vwa7	79.4292	1.84008
Pgm2	622.866	1.83996
Myh3	3046.45	1.83903
Adrb3	84.9585	1.83859
Pgm2	622.356	1.83764
Sema6c	431.813	1.82983
Parpbp	63.8416	1.8286
RP23-418O21.3	56.8026	1.82364
Ddah1	181.466	1.82325
Elovl6	732.395	1.82173
Tceal5	179.957	1.8213
Bora	112.095	1.82051
Zbtb49	128.683	1.8201
Asb4	71.8807	1.81731
Ckm	11262.1	1.816
Hbb-bs	519.243	1.81455
Rad18	299.582	1.81372
Ampd1	1149.56	1.81263
Rsph10b	64.8417	1.81179
RP23-297J14.2	124.154	1.81154
Mrps15	150.291	1.81016
Shisa4	391.56	1.81
Barx2	139.232	1.8096
Pm20d2	202.564	1.80848
Rragd	732.847	1.80755
Cenpa	100.527	1.80664
Gtf2h4	63.332	1.80602
Slc25a20	225.682	1.80464
Uqcr11	83.9395	1.80454
Zfp85	78.4102	1.80365
Mmp15	228.192	1.80167
RP24-261H7.9	67.3516	1.80141
Fam107a	196.526	1.80097
Bop1	211.604	1.80045
Zfp960	82.4298	1.8
Chrm2	71.3712	1.79734
Nav3	753.417	1.79697
Tnni2	6938.05	1.79621
Dsn1	65.8419	1.79568
Spag5	131.684	1.79567
Ror1	237.231	1.7948
Slc20a2	699.124	1.79389
AC102628.1	196.016	1.79371
Atp2a1	21546.7	1.79353
Kif11	184.957	1.79231
Hspb2	69.8615	1.79186
Kif15	173.899	1.79073
Adi1	64.3322	1.78969
Ndufa5	435.247	1.78955
Stbd1	101.018	1.78223
N4bp3	129.665	1.78178
AC111124.2	57.2932	1.78022
Cdo1	579.462	1.77882
Kif20b	227.663	1.77844
Ccdc85c	80.4105	1.77771
Fen1	70.8617	1.77737
Lamc2	70.8617	1.77737
Zfp418	70.8617	1.77737
Kif11	183.938	1.77692
Fsd2	1183.53	1.77578
Tyms	117.096	1.77505
Zfp248	69.352	1.7715
Fabp3	1298.08	1.77028
Atp1b4	943.281	1.77017
Ngfrap1	59.8031	1.77011
RP23-118B13.3	59.8031	1.77011
En1	73.3716	1.76923
Tspan15	146.743	1.76923
Echdc2	123.626	1.76881
Tceal1	50.2542	1.76819
Sh3bgr	889.498	1.76776
Rnaseh2a	77.3911	1.76721
Ripk3	54.2738	1.76539
Fhod3	593.993	1.76396
Rbp7	58.2934	1.76297
Mrps33	58.2934	1.76297
Kif23	233.174	1.76297
Hist1h4h	75.8814	1.76168
Fabp3-ps1	258.801	1.76158
Hacd1	200.507	1.76118
Pcx	1394	1.76105
Ankrd23	2574.42	1.76009
Zfp956	97.4891	1.75962
Acyp2	97.4891	1.75962
RP24-155O13.4	97.4891	1.75962
Prc1	243.723	1.75962
Lias	136.685	1.75819
Egf	171.861	1.75803
Exo5	52.7641	1.7574
RP23-294I17.8	2531.17	1.75723
Zranb3	131.155	1.75575
Polr1e	56.7837	1.7555
Smim19	113.567	1.7555
RP23-39I3.2	95.9793	1.75515
RP23-353K7.9	60.8033	1.75385
Zbtb9	82.4109	1.75347
Hn1	133.665	1.75175
RP24-324J2.1	68.8424	1.75113
Aspm	380.388	1.74918
Gamt	51.2544	1.74899
Lgr5	76.8816	1.74899
RP23-95L9.5	209.037	1.74864
Zfp217	225.116	1.74735
Cwf19l1	122.607	1.74599
Nek3	71.3523	1.74383
RP23-330D3.9	71.3523	1.74383
Acd	109.038	1.74359
RP23-261B5.1	79.3915	1.74251
Rbm20	483.879	1.73942
RP23-23P9.3	61.8035	1.7383
Mybl2	69.8426	1.73743
Rabep2	739.622	1.7358
Hells	208.018	1.73524
Pask	88.4308	1.73077
Narfl	136.666	1.73077
Coq7	148.725	1.73077
RP24-354K18.1	267.802	1.72904
Jph2	685.33	1.72807
Foxred1	266.293	1.72729
Gpam	1142.54	1.72672
Xirp2	51339	1.72662
Ccdc136	161.784	1.72505
RP23-284P20.1	58.784	1.7229
Jsrp1	442.135	1.7224
RP23-379C1.4	54.7645	1.72233
Cpt1b	393.9	1.72138
Megf10	144.195	1.72116
Fads6	77.3723	1.71883
Hacl1	142.686	1.71783
Zfp951	134.647	1.71706
Gm10600	65.3135	1.71664
Lmnb1	406.45	1.71602
St8sia5	53.2548	1.71346
Agbl5	53.2548	1.71346
Psmg4	53.2548	1.71346
Hist1h1d	266.274	1.71346
Scd3	147.706	1.71206
Hvcn1	71.843	1.71154
Hm629797	78.3724	1.7073
RP23-185B14.1	227.078	1.70648
Iah1	92.9411	1.70605
Casq2	985.666	1.70375
Tcf19	84.9019	1.70373
Nos2	80.8823	1.7024
Capn3	390.843	1.70026
RP23-349D13.3	135.137	1.70023
Tpi-rs11	72.8432	1.6993
Zfp128	101.98	1.6993
Klhl40	491.314	1.69905
RP23-252E4.6	54.2549	1.697
Cacng6	104.49	1.69572
Cacng6	104.49	1.69572
Nr5a2	89.9217	1.69514
Iqgap3	165.275	1.69477
Dennd2c	60.7844	1.69315
Slc25a47	60.7844	1.69315
RP24-424D1.1	67.3139	1.69005
Hmgb2	296.883	1.68923
Myom1	10095	1.68915
Il1rl2	130.608	1.68881
Cenpi	63.2943	1.6875
Cd46	116.04	1.6875
Tacc2	5613.09	1.68735
Fbn2	1267.89	1.68615
6030445D17Rik	59.2747	1.68462
RP23-132L14.7	86.9023	1.68357
Dapp1	125.079	1.6834
Rcsd1	447.57	1.68292
Sirt4	103.981	1.68257
Mex3a	65.8042	1.68231
Cacna1s	3518.76	1.68197
Scel	72.3336	1.68042
Myl6b	726.846	1.67882
RP23-36H21.3	1198.52	1.67839
Proser3	68.314	1.67752
Pank1	109.001	1.67655
RP23-175B15.1	74.8435	1.67612
Ech1	363.669	1.67579
Scn4b	785.102	1.67578
Zfas1	98.4515	1.67539
Hist2h2bb	179.824	1.67518
Aldh1a7	145.667	1.67464
Nos1	104.981	1.67452
Gnrh1	64.2945	1.67426
Ovgp1	64.2945	1.67426
Emc9	87.9024	1.67394
RP23-8I8.2	87.9024	1.67394
RP23-444I6.3	124.569	1.67247
Tagln	588.69	1.67218
Mfsd12	154.707	1.6721
Tarsl2	436.493	1.67152
Tubb4b-ps2	83.8829	1.67128
Ppp1r3a	1643.5	1.67115
Rhbdl3	79.8633	1.66835
Sox2ot	79.8633	1.66835
Tubb4a	86.3927	1.66783
CAAA01201205.3	86.3927	1.66783
Cadps2	92.9222	1.66739
Tuba8	752.417	1.66696
Cmya5	17238.2	1.66646
Rfesd	56.2553	1.66637
Rrp15	75.8437	1.66512
Atp5l-ps1	88.9026	1.66459
Fancm	332.002	1.66399
Ctnna3	180.315	1.66304
Rfc3	52.2357	1.66154
Rpl24	65.2946	1.66154
Msr1	78.3536	1.66154
RP23-388P16.9	104.471	1.66154
Rmdn2	124.06	1.66154
Ankrd24	130.589	1.66154
Nmnat1	176.296	1.66154
Rpap3	182.825	1.66154
Trdn	5618.85	1.66135
Fras1	918.635	1.65947
Sephs2	126.57	1.6594
Pygm	3645.4	1.65916
Slc24a2	142.139	1.65773
Hoxa7	67.8045	1.65755
Pygm	3647.88	1.65716
D030056L22Rik	54.7456	1.6566
Caap1	173.276	1.65529
Atg14	169.257	1.65355
Piwil2	63.7849	1.65306
Pcyt1b	63.7849	1.65306
Cutc	79.3537	1.65133
Card6	101.452	1.65089
Glrx	94.9226	1.65016
Akap6	2928.52	1.64919
Ryr1	16857.4	1.64855
Agpat9	223.493	1.64826
RP23-144N15.11	75.3342	1.64722
Dmd	6894.57	1.64679
Cplx2	93.4129	1.64423
Fn3krp	124.55	1.64423
Tmem52	149.159	1.64348
D2hgdh	158.198	1.64281
RP24-465N15.1	95.9227	1.64189
Igf2	912.521	1.64177
RP23-245A10.2	80.3539	1.64144
Cpt1a	775.912	1.64004
Art1	581.556	1.6398
Pfas	411.809	1.63933
Rbm48	91.9032	1.63814
Zfp119b	91.9032	1.63814
Mest	311.867	1.63741
Sec14l5	229.003	1.6369
Sypl2	1120.41	1.63684
Mlip	433.398	1.63674
Srl	6147.85	1.63455
Aplnr	436.908	1.6345
Tmem126b	254.611	1.63413
Fmo5	87.8836	1.63405
Lrp8	105.962	1.63368
Tagap1	133.08	1.63331
Neb	136210	1.63322
Nudt6	54.2361	1.63187
Naa38	90.3934	1.63187
RP23-47L13.5	99.4328	1.63187
Erbb3	135.59	1.63187
Zfp458	110.982	1.63014
Chaf1a	176.767	1.6297
Pde9a	65.7853	1.62896
Gfod2	56.746	1.6285
Slc38a4	217.944	1.62836
Sh2b2	175.258	1.62642
Phkg1	350.515	1.62641
Ccng2	264.141	1.62608
Fbxo40	1147.96	1.62587
RP23-174D11.2	59.2558	1.62542
Cir1	168.728	1.62507
Ube2d1	576.99	1.62491
RP24-511F2.3	189.317	1.6248
RP23-401G21.7	50.2165	1.62426
RP24-93F24.1	233.004	1.62367
RP23-209O22.2	881.798	1.62364
Zfp612	153.159	1.62314
Gm17538	123.531	1.6226
RP23-95L9.6	187.807	1.62171
Mrps36	52.7264	1.62102
Retn	318.868	1.6205
Trim55	523.244	1.6202
Mstn	64.2756	1.62
Ahcy	64.2756	1.62
Ncs1	236.514	1.61978
Tmem194	140.1	1.61962
Adamtsl5	291.75	1.61945
Kif18a	75.8248	1.6193
RP24-363O21.2	75.8248	1.6193
Rtn2	450.929	1.61834
Opn3	55.2362	1.61807
Atp5j2	165.709	1.61807
Dffa	458.459	1.61732
As3mt	89.8839	1.61703
Msantd3	179.768	1.61703
Supv3l1	230.985	1.61539
Fbxo32	1037.92	1.61481
Fbxo32	1037.92	1.61481
Klhl33	500.127	1.61361
2410015M20Rik	74.3151	1.61141
mt-Tg	62.7659	1.61068
Timp4	455.93	1.6102
Lrrn1	546.814	1.60998
AC119897.1	51.2167	1.60962
Rab40b	76.825	1.60962
Asxl3	76.825	1.60962
AC118260.2	76.825	1.60962
Brca1	167.709	1.60922
Itgb6	491.578	1.60908
RP23-349B4.7	65.2758	1.6086
Ints11	195.827	1.6086
Bbs10	79.3349	1.60794
RP23-322I11.4	79.3349	1.60794
Acvr1b	238.005	1.60794
AC131791.1	53.7265	1.60714
RP23-103F2.2	53.7265	1.60714
Eno3	3743.78	1.60683
Gm47301	245.534	1.60637
Myl9	582.953	1.60552
Vcam1	208.377	1.60548
RP23-285N14.1	70.2955	1.6049
RP24-456P10.1	84.3546	1.6049
Gpd1	2425.7	1.60475
Sipa1l2	564.874	1.60468
Wipf3	244.025	1.60391
Kcnc1	359.007	1.60389
Srpk3	215.906	1.60378
Mllt11	349.968	1.60317
Myo18b	3518.76	1.60311
AC132303.1	58.7463	1.60284
Lrrc28	117.493	1.60284
Hcls1	103.434	1.60257
Trim7	505.618	1.60227
Stmn1	120.002	1.60188
Tbc1d31	256.574	1.60161
Ttn	879067	1.60129
Slc25a42	139.081	1.60057
Mphosph9	207.867	1.5991
Fgf13	96.904	1.59869
Mypn	1438.48	1.59678
Nanp	68.7858	1.59616
Triap1	52.2168	1.59569
Zfp78	52.2168	1.59569
Mrps21	318.321	1.59508
Fam111a	320.831	1.59478
Synpo2l	2503.86	1.59305
Ypel4	76.3155	1.59231
Mum1l1	76.3155	1.59231
Il17ra	116.983	1.59156
Add2	78.8254	1.59119
Acta1	108611	1.59058
Cpt2	602.485	1.59056
Esrrg	720.468	1.58974
RP24-288C12.6	62.2564	1.58948
Eif2b1	146.101	1.5893
Slc25a4	7246.33	1.58919
Myo5b	64.7662	1.58824
Prkar1b	86.355	1.58824
Osbpl6	180.24	1.58695
Ephb2	158.651	1.58677
Zfp442	91.3748	1.58654
Btbd8	397.127	1.58589
Smc4	1153.22	1.58568
Adssl1	1698.45	1.58523
Acsl1	6416.76	1.5851
Ppp2r3d	72.2959	1.58502
Urm1	96.3945	1.58502
Lin9	144.592	1.58502
RP24-246F6.2	197.809	1.58432
Dbi	791.235	1.58432
Hrc	3499.3	1.58403
Tkt	1062.34	1.58372
RP23-406B13.6	53.217	1.58242
Dhdh	658.683	1.58166
Zdhhc23	111.454	1.5813
RP23-9L16.5	479.953	1.58098
Tpm2	23747.6	1.5805
Naif1	58.2368	1.58027
E2f6	716.411	1.57971
Gli1	60.7467	1.57933
Gm24401	189.77	1.57846
Trf	674.233	1.57815
Atp1b2	428.737	1.5776
Dhrs7c	202.319	1.57716
E2f1	102.414	1.57692
Ccdc125	73.2961	1.5756
Mir433	83.3356	1.57343
mmu-mir-433	83.3356	1.57343
Tacc3	166.671	1.57343
Mrpl51	127.513	1.57312
RP23-50E10.5	85.8455	1.57297
Trim72	942.79	1.57229
Lace1	189.26	1.57154
Hrasls	147.592	1.57101
Stil	51.7073	1.57036
Rilpl1	428.718	1.56991
Eef1a2	3533.65	1.56936
Snord15a	61.7468	1.56829
Miip	123.494	1.56829
Timeless	126.004	1.56808
Mrpl14	71.7864	1.5668
Cap2	2111.41	1.56605
Plcd4	91.8654	1.56481
RP23-363J16.2	99.3951	1.56427
RP23-124N16.6	101.905	1.5641
Klhl31	3950.19	1.56398
RP23-54F9.1	104.415	1.56395
Ttc9	223.889	1.56353
Supt4a	114.454	1.5634
Zgrf1	291.656	1.56217
RP23-16G3.1	162.142	1.56172
Tpi1	1317.22	1.56166
Sugp1	425.68	1.55922
Flnc	8785.66	1.5591
Tsen54	52.7075	1.55769
Ptpmt1	52.7075	1.55769
RP24-250M7.2	52.7075	1.55769
Foxd2os	55.2174	1.55769
Mthfsl	57.7273	1.55769
Trmt10a	60.2371	1.55769
Mir6925	60.2371	1.55769
Nfkbil1	65.2569	1.55769
RP23-227C11.1	82.8261	1.55769
Aldh5a1	85.3359	1.55769
RP23-370B22.3	85.3359	1.55769
Ccbl1	90.3557	1.55769
Tec	95.3755	1.55769
Napepld	105.415	1.55769
Snx15	110.435	1.55769
Shtn1	125.494	1.55769
Prcc	195.771	1.55769
Ecsit	278.597	1.55769
Nlrc3	254.498	1.55514
Itgb1bp2	922.617	1.55487
Pcdh12	216.85	1.55469
Car4	166.652	1.55379
RP23-186B18.4	144.063	1.55318
Ncapg	134.024	1.55284
AC099860.1	252.988	1.55255
Mcm2	235.419	1.55217
Natd1	116.455	1.55211
Pus1	106.415	1.55159
Zfp119a	106.415	1.55159
Lyrm1	93.8658	1.55077
H2-Q6	93.8658	1.55077
Ubac1	466.819	1.55073
RP24-399A15.3	81.3164	1.54971
RP24-399A15.3	81.3164	1.54971
Aldoa	12937.8	1.54916
Thrsp	1239.31	1.54879
Pfkm	3905.17	1.54855
Hs1bp3	68.767	1.54825
Csrnp2	68.767	1.54825
Nrde2	272.558	1.54817
Mtcp1	132.514	1.5479
Fan1	186.222	1.54724
Sucla2	1390.89	1.54696
Ndufa12	477.349	1.54682
Acaca	3933.74	1.54681
RP24-323I23.1	117.455	1.54665
Pim1	56.2176	1.54616
Chek1	56.2176	1.54616
Dennd2d	51.1978	1.54503
Vamp5	51.1978	1.54503
Vamp5	51.1978	1.54503
RP24-354P12.1	102.396	1.54503
Use1	304.677	1.54493
RP23-209B2.2	148.574	1.5446
Ndufa8	381.974	1.54412
RP23-56C21.4	3804.68	1.54406
RP23-44A4.1	89.8462	1.54327
Limch1	4146.47	1.54316
Gtf2b	267.029	1.54314
Hist2h2ac	472.82	1.54262
RP24-427L24.1	84.8264	1.54242
Tmem38a	2665.76	1.54239
Smc2	386.484	1.54094
Mir3082	69.7671	1.53915
Mrpl54	64.7474	1.53772
Cyp2j9	62.2375	1.53692
RP24-324P21.9	93.3562	1.53692
Car14	90.8464	1.53636
Snhg11	59.7276	1.53606
Gstt2	57.2177	1.53512
Hic2	57.2177	1.53512
Pcdhb20	138.025	1.5343
Polr2k	109.416	1.53409
Dnajc28	135.515	1.53388
AC113514.2	159.104	1.53335
Lmod3	1075.08	1.53308
Zfp954	78.297	1.53297
Ap3m2	104.396	1.53297
Mad2l1	75.7871	1.53216
Intu	75.7871	1.53216
Intu	75.7871	1.53216
Hdac6	149.064	1.53173
AC122789.1	96.8663	1.53107
Ipp	144.045	1.53084
Mlf1	606.787	1.52902
Ip6k3	246.931	1.52899
Klhl34	134.005	1.52885
RP23-320F19.2	241.911	1.5284
Matn3	86.8268	1.52802
Prkcq	434.134	1.52802
Map3k7cl	576.669	1.52754
Slc5a6	84.3169	1.52715
Tbce	442.664	1.52715
Cidec	1264.75	1.52715
Uqcr10	187.203	1.52675
Sgf29	123.965	1.52654
Zfp2	81.807	1.52623
Lrrc14b	224.342	1.52614
Adamts7	142.535	1.52609
Polr2g	79.2971	1.52524
Obscn	14500.2	1.52417
RP23-41F9.1	95.3566	1.52398
RP23-270A19.3	113.926	1.52383
RP23-389C9.3	55.708	1.52308
Atp8a1	461.724	1.52289
Rmdn1	236.382	1.52235
Lrrc2	430.605	1.52188
Sgcg	624.828	1.52171
Thap2	247.421	1.52135
Zfp810	157.085	1.5209
Zfp41	69.2576	1.52061
Lig1	205.263	1.52016
Bcap29	272.011	1.51993
RP23-311C19.1	272.011	1.51993
Sgca	200.243	1.51923
Atad2	381.917	1.51904
Atad2	381.917	1.51904
Adrbk2	98.8667	1.51875
Sptb	1710.34	1.51868
Lgals4	206.263	1.51727
RP23-66J6.3	109.906	1.51686
RP23-298F22.4	249.422	1.51657
Ak1	3315.74	1.51594
Icam2	91.337	1.51559
Slc16a10	182.674	1.51559
Dclre1a	241.892	1.51531
RP24-114E18.6	75.2776	1.51513
RP23-12A18.2	75.2776	1.51513
Plau	209.773	1.51493
Hebp1	134.496	1.51482
Ppp1r26	59.2181	1.51442
Rpl3l	862.172	1.51387
Psmc5	509.374	1.51369
Bcl7a	240.382	1.51243
Tsta3	83.8074	1.51188
Hist1h2ad	167.615	1.51188
Gdf11	194.714	1.51169
Ccne2	124.456	1.51143
mt-Tw	178.654	1.51114
RP24-302A24.2	81.2975	1.51049
Rabl2	176.145	1.51049
Ctdnep1	371.859	1.50955
RP24-375H14.1	65.238	1.50871
Emid1	76.2777	1.50745
RP23-440J24.4	76.2777	1.50745
RP23-407F12.1	190.694	1.50745
Fitm1	201.734	1.50704
Uqcrb	793.387	1.50698
RP23-52B2.1	73.7678	1.50577
Zfp870	147.536	1.50577
Aifm1	295.071	1.50577
Umps	145.026	1.50489
Gpr173	60.2183	1.50471
Mapk1ip1	336.72	1.50463
Pola2	156.066	1.50454
Pik3ip1	191.695	1.50444
Tom1l1	131.476	1.50431
Sec31b	142.516	1.50398
RP23-70A15.2	153.556	1.50369
RP23-32L21.4	164.595	1.50345
Prmt1	384.389	1.50295
Smyd2	472.707	1.5024
Nusap1	148.536	1.50191
Ptprv	90.8275	1.50156
Slc19a2	66.2382	1.5
RP24-81D24.2	66.2382	1.5
Dmap1	88.3176	1.5
Hist1h2ab	176.635	1.5
Rmnd1	309.112	1.5
B3galt2	927.335	1.5

## Sheet: Down
GeneName	baseMean	FoldChange
Fosb	631.603	0.0499779
Fos	1246.18	0.0784946
Htra4	206.225	0.0917116
Igsf8	66.0306	0.130899
Prelp	5326.61	0.165703
Coch	64.1435	0.177756
Junb	251.856	0.210635
Nr4a1	743.227	0.210851
Grem2	193.129	0.218624
Gem	194.129	0.221154
Arl10	55.8213	0.223326
Socs3	354.742	0.229595
Zfp36	383.917	0.232226
Crabp2	53.8586	0.233363
RP24-299A7.2	169.483	0.233654
Duox1	58.8029	0.235528
Slurp1	72.1638	0.246416
Dusp1	1739.06	0.251552
Sox9	324.813	0.25617
Fbxl16	55.8779	0.265386
RP23-157G22.2	51.9338	0.275256
Twist2	69.7483	0.280666
Ibsp	1347.54	0.28278
Nbl1	1052.36	0.288951
Spp1	3422.76	0.288977
RP23-385G21.4	53.9341	0.293214
RP23-332K10.1	178.145	0.296704
RP23-462P13.1	71.258	0.296704
Pcdhb15	54.4437	0.305431
Myoc	1432.39	0.306199
Gpnmb	131.665	0.309006
RP24-358M18.1	92.5636	0.310097
Gm27653	125.249	0.315822
Apold1	391.617	0.319266
Nr4a3	586.689	0.319794
Stc1	52.481	0.320514
Errfi1	1498.7	0.321154
RP23-319P12.4	66.3514	0.325793
Procr	157.462	0.326129
Egr3	80.2218	0.329269
Serpine1	922.617	0.332664
RP24-555M20.3	107.963	0.333567
Csrnp1	92.1296	0.34121
RP23-131F7.4	376.444	0.341313
Tnfaip6	53.5001	0.346155
Anxa8	1002.69	0.348899
RP24-90K19.3	212.528	0.34939
Agfg2	102.056	0.35065
Fam167a	287.391	0.359005
RP23-198P13.1	52.0281	0.359469
Egr1	1481.13	0.361615
RP23-185A21.1	101.584	0.362096
Klf2	492.578	0.364026
Klf4	1555.56	0.364783
RP23-326O2.2	85.7322	0.365085
Scx	706.673	0.365187
RP24-64D24.3	590.218	0.365409
Tmem100	340.457	0.365915
Slc35g1	89.2046	0.366976
RP23-432O2.2	66.408	0.367134
Ddit4	522.848	0.367928
Scml2	53.0283	0.368064
Engase	579.367	0.369847
RP24-178N19.2	50.5562	0.373847
Npy1r	138.289	0.37486
Atf3	180.428	0.377269
Tkfc	52.047	0.377624
Ier3	121.474	0.390882
Mt1	175.522	0.391949
Mt2	255.857	0.394283
Ptpn22	55.5382	0.397437
Slc27a6	100.169	0.398315
Rasd1	89.2612	0.399409
RP23-192D21.1	53.5567	0.39941
Kctd8	96.2058	0.40055
Chad	11377.1	0.400821
Efhd1	129.929	0.4011
Btg2	740.396	0.401115
Serpinb10	63.9737	0.401986
Susd5	138.364	0.402986
RP24-216P6.3	128.457	0.407569
Faap20	103.66	0.408462
Spsb1	604.108	0.408731
Ntn1	629.905	0.40923
RP23-18J18.1	98.2062	0.409535
Creb5	1073.38	0.412303
Igfbp5	13028.9	0.412306
Hoxd9	101.188	0.41254
RP24-225O12.7	50.5939	0.412541
Tmem30b	59.0294	0.415386
Jund	595.276	0.417326
Jund	595.276	0.417326
RP23-322P13.2	67.4648	0.417527
Cd83	63.9925	0.417643
Nr4a2	497.07	0.418876
Shkbp1	58.5387	0.420331
Jun	1526.99	0.421078
C1qb	89.2989	0.421876
Chst14	82.3543	0.422426
RP23-236J3.5	97.7344	0.422803
Gdf5	106.17	0.423584
Pdgfc	292.222	0.424826
Wdr34	61.5204	0.424826
Cilp2	15697.2	0.42499
Lep	522.433	0.425394
RP24-546N2.4	78.3913	0.426512
Slc20a1	574.064	0.428572
Bri3	129.004	0.428931
RP23-23C4.6	52.5943	0.429232
Ciita	61.0297	0.429709
Arhgap45	115.115	0.430582
RP23-317L18.4	65.9929	0.430852
Rem1	103.207	0.430927
Serpinb7	70.956	0.431837
RP24-90K19.4	209.396	0.432112
Hdx	50.6128	0.432694
Gas1	2033.49	0.434072
AC129337.1	90.8086	0.434706
Tsku	95.7718	0.435238
Pcolce2	2245.48	0.436443
Rhob	1206.37	0.436992
Kctd16	50.1221	0.438788
RP23-370G17.3	83.3733	0.440027
Dnase2a	51.613	0.440992
Proser2	117.625	0.444162
Gtf2ird2	127.551	0.444232
Plod2	5092.17	0.444851
Hsd17b7	108.699	0.447965
Rgag4	121.607	0.449394
RP23-10F17.4	123.097	0.450201
Fam102a	419.433	0.451352
RP23-213I18.2	55.5948	0.452664
RP23-140F20.5	73.4659	0.453698
Fmod	70859	0.455035
Slc15a2	169.275	0.455697
Slc1a4	593.709	0.456124
Dhrs9	224.38	0.456395
Cdc42ep2	82.9016	0.456566
Pls1	53.6133	0.456924
Scara3	2102.36	0.457418
Mex3d	126.589	0.457628
C1rl	61.5581	0.458856
Stac	74.4661	0.459321
RP23-149L10.1	63.049	0.460228
Comp	11978.5	0.461003
Siah2	159.859	0.461022
Prkcg	104.754	0.46233
Iffo2	294.902	0.462381
Lair1	59.5766	0.46293
Idnk	61.0675	0.464255
Fam210b	81.9202	0.464576
Chst12	471.669	0.465409
RP23-268P13.5	166.822	0.465518
Frk	168.313	0.465977
Sfrp2	913.087	0.467636
Enpp1	1753.71	0.46846
AC161207.2	59.086	0.468575
Kcnab2	81.4296	0.468687
RP24-201I19.2	81.4296	0.468687
RP24-100K9.4	89.3744	0.468984
Fosl2	1116.69	0.469286
RP23-440J24.5	52.632	0.469443
RP23-265I19.1	60.5768	0.469781
RP24-174G2.1	60.5768	0.469781
Wnt5b	114.7	0.470248
Klhdc8a	76.4664	0.470248
Creb3l1	1428.54	0.470455
Frmpd4	71.5033	0.472029
RP23-78F1.8	63.5585	0.472029
Emb	624.168	0.472356
RP23-288J11.1	96.8286	0.472733
RP23-157G2.2	88.8837	0.472796
RP23-114F4.4	75.9758	0.474726
RP23-418D21.2	50.6505	0.474727
Uts2r	186.712	0.474956
Cx3cl1	85.4114	0.475229
RP23-341K9.1	69.5218	0.475963
Fbln1	669.912	0.477648
Sod3	2414.49	0.478211
Grin2a	113.228	0.479291
Scg3	76.976	0.480045
Prg4	10613.8	0.480531
Ucma	69.0312	0.480973
Crispld2	1246.07	0.482555
Arid5a	320.831	0.482732
Rab11fip1	64.068	0.48383
Nsg1	74.9945	0.483944
Ackr4	235.419	0.485473
RP23-100C5.11	90.3934	0.485733
Pqlc2	70.0313	0.48678
RP23-4F16.11	107.283	0.487442
Tnxa	228.475	0.487713
Stk32c	175.333	0.488943
Stk32c	175.333	0.488943
Tnxb	9347.97	0.490074
Abcc3	52.6509	0.490386
Sv2c	176.333	0.491223
RP23-463F22.3	137.591	0.491613
Tal2	69.5407	0.491904
Tmem231	69.5407	0.491904
Cdon	3062.77	0.491929
Gadd45g	154.48	0.492163
AC104917.1	140.572	0.492188
Hand2	101.829	0.493083
RP23-192P10.3	58.6142	0.49327
Lysmd2	149.517	0.493779
RP24-167M10.4	75.504	0.494026
RP23-288J11.3	121.701	0.494208
Ak4	289.599	0.494256
Cyr61	3288.42	0.494341
Rfx2	258.31	0.49563
Ecm1	491.295	0.496724
Socs2	240.93	0.497069
RP23-152B12.1	127.174	0.498222
Slc35c1	266.274	0.499151
RP24-549A19.5	114.756	0.499261
Creb3l3	140.591	0.500202
RP23-186B12.3	62.596	0.500906
Nnat	644.851	0.502022
Cd59a	356.705	0.502067
Ccdc3	2845.71	0.502551
Thbs4	34808	0.503615
RP23-480I16.1	77.5044	0.504397
P3h2	3758.48	0.504647
Fn1	38865.1	0.505308
RP23-170C11.4	115.266	0.505918
Gm25026	90.9218	0.506568
Pcdhgc3	1917.81	0.506821
RP23-359M3.4	95.3943	0.507157
Hs3st1	68.0687	0.507944
Tspan4	384.068	0.508226
AC157667.1	513.752	0.508757
Sgms2	374.633	0.50897
Sgms2	374.633	0.50897
Cd55	981.307	0.509434
Slc26a11	78.5045	0.509435
Uph	227.569	0.510775
Isoc2b	51.1789	0.511707
Alox12	579.367	0.511918
Ddt	52.6698	0.511919
Xylt1	1064.34	0.512714
Timp2	8730.52	0.51371
RP23-111F7.2	70.5597	0.513766
Ms4a6b	75.0322	0.514091
Aff3	2359.8	0.514327
Tbc1d9	79.5047	0.514379
Cachd1	494.918	0.514554
Kcne4	82.4864	0.514554
Clu	4723.18	0.515716
RP23-315F3.4	121.248	0.516046
Shc2	128.702	0.51623
Tgfbr3	5960.1	0.516703
Rerg	241.515	0.519231
RP23-235I2.1	199.771	0.519231
Rgs6	144.611	0.519232
Sf3a2	101.377	0.519232
Sbsn	56.6516	0.519232
RP23-153H17.5	56.6516	0.519232
RP23-44E17.1	53.6699	0.519232
Tapbpl	52.1791	0.519232
Cep295nl	551.117	0.519934
Pxdc1	337.928	0.520378
C1qtnf3	489.502	0.520814
RP24-171J16.5	215.68	0.521028
Colgalt2	127.721	0.522268
AC136146.4	91.9409	0.523453
MF597757.1	268.369	0.52357
Pgap2	82.9959	0.52391
RP24-64D24.4	80.0142	0.524084
Ackr3	475.613	0.52413
Lepr	1536.18	0.524287
Kctd1	373.236	0.524434
Satb2	139.157	0.524815
RP23-155F13.2	68.0876	0.524938
Adamts2	3944.14	0.52534
Sgsm1	62.1243	0.525488
Naf1	229.116	0.526019
Tiam2	1582.45	0.526357
Cadm3	305.658	0.526867
Cmtm7	141.648	0.527473
RP23-360N1.4	167.992	0.528503
Bcl2	577.537	0.528672
Igfbp6	1832.02	0.529012
RP23-279E21.1	119.285	0.529028
Fhl2	76.5419	0.529413
Clec3a	9844.19	0.530041
Bhlhe40	2262.5	0.530433
RP24-511E21.4	66.1061	0.531033
Cd248	825.581	0.531043
Zfp202	64.6153	0.531307
Fut4	64.6153	0.531307
Pcdhb12	93.9413	0.531693
RP23-325K4.1	89.4688	0.532322
Rassf2	381.238	0.532545
Inha	58.652	0.532546
RP23-125I14.2	145.139	0.532683
Alx4	114.322	0.532896
RP23-199B2.4	57.1611	0.532896
Fgf9	227.154	0.532986
Tpbg	55.6703	0.533265
Susd2	134.703	0.533735
Soat2	105.377	0.534067
Slc16a2	311.659	0.534281
Hunk	76.0513	0.534655
RP24-103K4.5	170.993	0.535243
Kdelr1	531.378	0.536171
Casr	91.9598	0.536256
RP24-459A4.7	68.5971	0.536349
Rab27a	113.832	0.536425
Itpkc	90.4689	0.536539
Ackr2	67.1063	0.536734
Lama3	473.726	0.537421
Fgd2	85.9964	0.53745
Naip6	61.143	0.538463
RP23-4F16.14	97.4324	0.539357
RP23-375F6.4	75.5606	0.540001
Sirpa	699.936	0.540539
Mir5117	55.1796	0.54057
Fbln7	145.158	0.540866
Baiap2l1	72.579	0.540866
Frzb	573.178	0.541151
Mgl2	124.777	0.54126
RP24-282C4.10	104.396	0.541807
Fam207a	86.9966	0.541807
Col1a1	954225	0.541878
Rin2	5123.38	0.54216
Fbxo33	239.118	0.542235
Lamb3	68.1065	0.542309
Dcn	43400.3	0.542437
RP24-344N22.5	352.968	0.543744
Cacna1e	62.1431	0.54456
Lbp	1667.94	0.545193
RP23-345L20.4	103.905	0.545762
Lamtor4	118.323	0.545859
RP23-370G17.4	261.009	0.5464
Shank1	200.356	0.546766
H2-Ab1	269.463	0.547021
Gpaa1	85.0151	0.547048
Gcnt1	70.5975	0.547148
RP23-435E7.3	83.5243	0.547553
RP23-296N5.1	83.5243	0.547553
Lox	14943.4	0.547648
Sik1	660.74	0.547878
Wasf1	123.796	0.547901
Alox5ap	176.994	0.548201
Clec3b	394.259	0.548244
RP24-403B15.1	161.085	0.548622
Prkrip1	106.396	0.548902
Pdcd2l	53.1981	0.548902
AC113279.4	53.1981	0.548902
RP24-83P13.2	66.125	0.549073
Eppk1	114.851	0.550179
Wee1	746.284	0.550459
Pdgfa	327.153	0.550627
RP24-122N24.2	238.156	0.55075
Celsr2	520.564	0.551114
Crip1	407.205	0.551259
Ppp1r3b	86.0153	0.551397
Phf13	120.323	0.552094
Scn5a	60.1617	0.552095
Nt5e	571.29	0.552462
Glipr2	176.012	0.552948
Khdrbs2	58.6708	0.552948
RP23-392I2.3	81.5428	0.5532
Gm47302	2210.11	0.55325
Col5a1	9825.92	0.553261
Dll1	115.851	0.553392
RP24-546N2.2	241.647	0.553628
RP23-383A10.1	80.052	0.553847
Vcan	11440	0.553976
Cyp2f2	101.433	0.554368
Sdc3	2169.88	0.554455
Wdr78	67.1252	0.554634
Shisa5	463.913	0.555099
Fxyd5	472.367	0.555301
Slc1a2	54.1983	0.555798
Hid1	75.5795	0.555945
Ppp1r14a	106.906	0.55632
Ttll3	85.5247	0.55632
Vipr2	115.36	0.557056
Rhbdf2	135.25	0.557367
RP23-82I13.6	186.467	0.557535
RP24-311K19.1	133.76	0.557803
Apobr	51.2167	0.557981
Medag	791.631	0.558863
RP23-75E19.1	69.6162	0.559173
Cfap43	117.851	0.559691
Rxrg	68.1253	0.56007
RP24-286D13.3	68.1253	0.56007
RP23-309A8.3	58.1802	0.560224
Samd4b	522.131	0.560343
Yrdc	86.5248	0.560586
RP24-108G5.4	201.394	0.560691
Lilrb4a	209.849	0.560921
Ctss	284.938	0.561105
Inhba	729.998	0.561184
RP23-296N5.4	216.812	0.56143
Cmah	188.468	0.561445
Ltbp2	242.175	0.561953
Nfkbia	390.862	0.561991
Yipf2	65.1437	0.561992
RP23-218E6.3	101.943	0.562176
Pltp	227.758	0.562938
Tmem68	179.523	0.56361
Spin4	134.269	0.563737
Serpine2	1968.78	0.563748
Wdr46-ps	62.162	0.564104
Calhm2	237.212	0.564601
Cd109	1931.02	0.564857
Tll1	205.886	0.56573
Phyhip	111.397	0.565783
Emilin2	324.246	0.565987
Il33	236.721	0.566434
Pamr1	664.911	0.566652
Slc18b1	176.05	0.566847
Prkcg	83.0525	0.567309
RP24-573N21.4	83.0525	0.567309
Sat1	859.87	0.567532
Nmrk1	57.6895	0.567694
RP24-74O18.4	222.304	0.567741
Enpep	493.843	0.567757
RP23-84E4.3	130.797	0.5681
Ngef	367.028	0.568215
Thoc6	96.9795	0.568682
Pcdhb13	64.653	0.568683
Slc2a10	272.539	0.569101
Chsy3	475.953	0.569642
Laptm5	252.649	0.569888
Bud13	172.578	0.570227
Mpeg1	133.288	0.570254
Exosc1	93.9979	0.570304
Ndrg3	3658.97	0.570629
Plxdc2	4452.25	0.570732
Camkk1	403.845	0.570758
Aph1a	285.975	0.571014
Cd86	77.0892	0.571155
Tmppe	61.6714	0.571155
Grap	99.4705	0.571557
Slc9a9	389.428	0.571668
Lpin3	930.052	0.571757
Naprt	53.217	0.571908
RP23-256J14.2	51.7262	0.57348
Sertad3	58.6897	0.573888
Col1a2	547367	0.574143
Hmgn5	240.231	0.574327
Gas2l1	570.988	0.574738
Mettl24	100.471	0.575149
RP23-423B11.2	57.1989	0.575365
RP24-357G2.2	407.356	0.575391
Myc	64.1624	0.575534
AC102227.2	85.0529	0.575875
Tiparp	543.644	0.576103
Itga11	974.891	0.576924
Bmp2	104.453	0.576924
Mrgbp	104.453	0.576924
Spry4	909.237	0.57712
RP23-16D16.14	212.887	0.577763
Gfpt2	520.281	0.577954
RP24-299I4.1	54.2172	0.578573
Naglu	201.451	0.579143
Apcdd1	266.613	0.579607
RP23-44N5.3	93.0166	0.579809
Fadd	72.126	0.580646
Mamdc2	415.848	0.581229
Irf4	389.484	0.581291
RP24-344N22.4	426.793	0.581539
Stard4	360.14	0.581897
Id2	391.975	0.58195
Il10ra	83.0714	0.582316
Eno2	63.6717	0.582553
Ltbp4	2046.95	0.582658
Trabd2b	1086.4	0.582697
Stk38l	1009.8	0.583137
Acan	4040.21	0.583224
AC111067.4	113.416	0.583246
RP23-317L18.3	81.5806	0.583518
Fnip2	551.664	0.583587
Abcg1	94.0167	0.583599
RP23-465A17.7	118.889	0.583711
Mettl4	168.634	0.583836
Rasl11b	323.341	0.584135
Slc7a5	403.43	0.58426
Mettl23	67.6536	0.584882
Tmem256	55.2174	0.58505
Hoxa11	340.759	0.585617
Ncf2	133.816	0.585645
RP24-82J4.3	78.5989	0.586064
Irf2bp2	991.441	0.586071
Arhgdib	241.269	0.586229
RP23-21B1.1	179.088	0.586957
Snapc2	53.7265	0.586958
RP24-554L15.2	53.7265	0.586958
Sfrp4	636.264	0.587233
Zfp958	112.926	0.587269
Rp2	439.267	0.587357
RP23-50E10.7	77.1081	0.587414
Fam78b	59.1992	0.587552
RP23-142E18.4	100.49	0.587657
Wars2	183.07	0.587726
Dkk2	1143.69	0.587849
Gm26890	64.6719	0.588046
RP24-122N24.3	199.488	0.588192
RP24-196I12.2	1364.58	0.588324
Ctbs	239.288	0.588575
Ly6a	401.468	0.588798
Slc30a6	75.6172	0.58882
Boc	1377.53	0.588873
RP23-200E11.2	52.2357	0.58898
RP23-243B24.1	52.2357	0.58898
Il16	1972.52	0.589009
Cln6	81.0899	0.589128
Vit	1331.77	0.589151
Col8a2	1173.57	0.589267
Homer3	201.979	0.589398
Galk1	102.981	0.590036
F3	108.453	0.590206
Itpkb	2378.03	0.590632
Car9	96.0171	0.590995
RP23-325I3.1	101.49	0.591125
Ugdh	832.318	0.59132
Egfl6	224.87	0.591347
Piezo2	2686.01	0.59138
Maff	156.216	0.591924
St6galnac5	78.1082	0.591924
Sdk2	1648.26	0.592844
Mctp1	209.452	0.592854
Plat	318.906	0.593044
Cyb561	191.544	0.593407
Manbal	125.871	0.593407
RP24-196H4.1	98.5081	0.593408
Acad12	65.6721	0.593408
Mir5125	60.1994	0.593408
Fzd5	206.471	0.593969
Plaur	107.963	0.594483
RP23-185A21.2	183.089	0.594675
Bcl2l1	877.137	0.59473
Ikzf1	75.1266	0.594953
AC116151.2	75.1266	0.594953
Rnf130	476.632	0.595112
C1qtnf6	893.065	0.595227
Ahnak2	501.014	0.595493
RP23-24K16.3	431.36	0.595561
Ncf1	148.762	0.59575
Dpy19l3	148.762	0.59575
Asb18	84.5811	0.596155
Smim3	231.853	0.596414
RP23-269H11.2	456.742	0.596715
Syt15	88.5629	0.597346
Cebpd	603.523	0.597453
RP24-465E5.2	57.2177	0.597472
C1qtnf2	170.162	0.598193
Cadm1	262.707	0.598278
RP23-422F22.2	118.417	0.59832
RP23-175I24.3	66.6722	0.598644
Gpx1	1044.87	0.598753
RP23-207D1.1	87.0721	0.598754
Marcks	1484.21	0.598817
Trim30a	142.799	0.599113
Arpin	269.18	0.599462
Gramd2	222.908	0.599676
Ctgf	20323.4	0.59983
RP24-74O18.2	626.432	0.599914
Ldlr	479.651	0.599963
Fam132a	70.6541	0.600001
AC074336.1	100.508	0.600362
RP24-344N22.3	1023.99	0.600461
Atg4c	190.072	0.600764
Tprkb	264.707	0.600891
Ptgfr	462.743	0.601215
Slc27a4	223.908	0.601215
Gsg1l	74.6359	0.601216
Platr22	59.7087	0.601216
Nova1	459.761	0.601776
Tc2n	69.1633	0.601837
Cdsn	69.1633	0.601837
Klhl3	93.545	0.602134
Polm	93.545	0.602134
Runx1	1521.1	0.602147
Sfxn3	486.634	0.602275
Nfkbiz	378.162	0.602351
Sphk1	63.6906	0.602565
Tmem147os	63.6906	0.602565
Klhl18	209.981	0.602853
Arhgap30	146.29	0.602978
Alox5	73.1451	0.602979
Spon1	1496.74	0.602996
RP23-332P8.5	131.363	0.603179
Coq10b	598.106	0.603948
Cybb	197.545	0.604046
Gpx3	811.578	0.604343
Wrnip1	196.054	0.604727
Phactr1	366.235	0.605211
Pkhd1l1	279.654	0.605526
Il6ra	240.345	0.606054
Med26	107.981	0.606402
Nfkbie	79.6179	0.606627
Asb6	93.0543	0.607237
Pxylp1	134.854	0.607288
Snx30	323.454	0.60788
Qsox2	142.818	0.608161
RP24-91J7.1	55.2362	0.608243
RP23-16D16.5	133.363	0.60833
Cmtm4	579.235	0.608363
Cd47	1627.23	0.608372
Rps11-ps1	91.5635	0.608754
B3gnt2	95.5453	0.609346
Ntn4	741.472	0.609364
Pi16	313.509	0.609475
RP24-546N2.3	86.0908	0.60974
RP23-16D16.4	149.291	0.609891
Cdh23	176.163	0.610039
Ptgs1	243.345	0.610265
Mcub	130.382	0.61049
Ldlrap1	510.581	0.61086
Kifc3	322.472	0.61086
Vmac	107.491	0.610861
Spsb4	80.6181	0.610861
Zbtb45	67.1818	0.610861
RP23-333M15.8	67.1818	0.610861
Omd	433.945	0.610971
Zfp90	151.782	0.611179
Mfrp	142.327	0.611539
RP23-262J12.2	142.327	0.611539
Vamp2	688.745	0.611632
Ccl9	186.618	0.611637
Tmem241	115.455	0.611697
Pqlc3	442.909	0.611951
Ar	1756.71	0.612043
Plcd3	202.545	0.612531
Lig4	109.982	0.612618
Fbn1	20173.5	0.61282
Rbm43	65.6909	0.613069
RP23-66H6.5	100.527	0.613266
RP23-333I24.3	143.327	0.613898
RP23-378O9.2	73.6546	0.614145
RP23-378O9.2	73.6546	0.614145
Arl13b	259.782	0.614213
Klf8	56.2364	0.614303
Slco2b1	717.637	0.614366
Actg1	5999.39	0.614385
Sh3rf3	236.891	0.614742
Pcp4l1	180.655	0.614879
Hic1	124.418	0.61514
RP23-114L12.6	107	0.615386
Bcan	85.6001	0.615386
Tpk1	64.2001	0.615386
Gsta4	68.1819	0.615833
RP24-74O18.3	68.1819	0.615833
RP24-230L5.3	68.1819	0.615833
Tppp3	692.274	0.616178
Myo1f	97.5457	0.616324
Fam43a	452.892	0.61653
Slc25a25	308.564	0.616671
Btbd11	156.273	0.616752
RP24-317P24.1	80.1275	0.616909
RP23-401A2.3	80.1275	0.616909
RP23-262I17.3	80.1275	0.616909
RP23-398D18.4	2695.97	0.617026
Ism1	1347.24	0.617084
RP23-437A9.3	197.582	0.617239
Mfge8	3016.99	0.617287
Adamtsl1	776.893	0.617349
Pisd	146.819	0.617464
Pcdhga9	389.692	0.617578
RP23-353L10.2	92.073	0.617707
Ccdc126	100.037	0.618133
RP23-121N17.2	100.037	0.618133
Antxr1	6281.93	0.618404
Ssc5d	3060.85	0.618658
Tmem159	186.637	0.618659
Tmem255b	202.564	0.619005
Dnal1	226.455	0.619434
Gm6457	135.873	0.619434
Piezo1	3248.03	0.619723
RP23-298I7.2	98.5458	0.619728
Oas2	53.2548	0.619978
Tbx18	327.492	0.620053
Slc8b1	220.983	0.620089
Prkcb	57.2366	0.620194
Tlr2	126.419	0.620465
Ier5l	69.1821	0.620691
Cry2	1342.33	0.62074
Ttpal	304.601	0.620908
Pprc1	702.276	0.62096
Camkk2	625.13	0.620963
Adamts1	1520.03	0.621121
RP23-447L15.3	93.0732	0.621303
Ptk7	287.183	0.621352
Emd	109.001	0.621562
Pigt	334.965	0.621597
Fndc1	11275	0.622623
Pphln1	485.785	0.623077
Pitx1	167.237	0.623078
RP24-541A5.3	159.274	0.623078
RP23-209N14.4	143.346	0.623078
Mcts2	103.528	0.623078
Trappc2	99.546	0.623078
Nos1ap	59.7276	0.623078
Kctd21	59.7276	0.623078
H2-T10	59.7276	0.623078
RP23-407E2.30	59.7276	0.623078
RP23-225M12.2	59.7276	0.623078
Zc4h2	55.7458	0.623078
Marveld1	5332.69	0.623139
Ankrd50	1297.59	0.62346
Chst3	881.987	0.623828
Thy1	1397.65	0.624025
Fignl2	117.964	0.624481
Adpgk	467.876	0.624493
Arhgap27	168.237	0.625046
Myrip	82.1278	0.625094
RP23-187M7.5	148.328	0.625311
Steap2	405.166	0.62553
Uchl3	54.2549	0.626133
Htr2a	54.2549	0.626133
RP23-292C5.8	54.2549	0.626133
Slc35c2	313.584	0.626248
Galnt15	770.024	0.626306
RP24-351O18.4	50.2731	0.626375
Nox4	269.784	0.626764
Lrp1	31468.8	0.627045
Sqle	165.256	0.627091
Nrarp	122.946	0.627124
Dennd3	237.929	0.627259
Lhx8	210.056	0.627816
Mall	68.6915	0.627908
RP23-382I10.1	133.401	0.628052
RP24-226L18.6	517.677	0.628206
RP24-195M20.2	64.7096	0.628206
Mir568	91.0917	0.628544
RP23-342N8.2	91.0917	0.628544
Gch1	60.7278	0.628544
AC092855.1	56.746	0.628929
C1qtnf5	139.874	0.629012
RP23-156A3.2	389.258	0.629048
RP23-3F1.8	166.256	0.629069
Col6a2	11743	0.629341
RP23-100G10.7	79.1462	0.629372
Flt3l	79.1462	0.629372
Scamp4	79.1462	0.629372
Mrc2	3419.23	0.629732
Dffb	67.2006	0.630496
RP23-103I12.8	3324.2	0.630575
Nptxr	554.533	0.63087
Fads2	383.295	0.630882
Pou5f2	63.2188	0.630965
RP23-479D21.3	63.2188	0.630965
Vasn	381.804	0.63135
Cysltr1	259.348	0.631411
Zfp964	59.237	0.631498
Fzd9	155.311	0.631642
Hoxd4	77.6553	0.631643
Sdc1	1823.91	0.63183
Eml6	132.91	0.631836
Col3a1	45402.8	0.632104
Cntnap1	128.929	0.632108
Ada	88.11	0.632519
Htra3	1721.38	0.632549
Dusp8	487.842	0.632626
Pcdhga5	201.111	0.633007
Rnf219	149.838	0.633074
Smim1	65.7098	0.633209
Sec61b	113.001	0.633389
Oit3	269.312	0.633586
Bmpr1b	820.882	0.633827
Rbpsuh-rs3	463.46	0.634217
Them4	86.6192	0.634616
Dut	125.947	0.634984
Lgr4	344.986	0.635153
Zdhhc18	279.276	0.635611
RP24-325N9.3	207.093	0.635958
Sft2d2	1090.23	0.63623
Slc38a7	138.893	0.636284
RP24-360B3.1	124.456	0.636477
Enoph1	99.5649	0.636477
Asb11	74.6737	0.636478
RP23-346N8.2	116.492	0.637401
RP23-346N8.2	116.492	0.637401
RP23-282N6.1	81.1465	0.637473
Sumf1	506.298	0.637913
Dctn3	122.965	0.63801
Stx1a	66.71	0.638092
Gemin7	66.71	0.638092
Mir6546	143.875	0.638161
Ier3ip1	175.239	0.638321
Tm7sf3	753.228	0.638372
B3gnt9	490.37	0.638399
Cd44	1980.9	0.638503
Zfp408	129.438	0.638558
Tram2	959.341	0.63892
Aldh18a1	871.721	0.63898
Lgals3	250.913	0.639054
Agk	240.458	0.639054
Atg10	62.7281	0.639055
RP23-157O10.8	62.7281	0.639055
RP23-301M3.1	62.7281	0.639055
Esr1	1800.7	0.639125
Zbed4	131.929	0.639541
B4galt7	121.474	0.639583
RP23-359O5.5	222.04	0.639633
Arfgef3	905.086	0.639693
RP24-122N24.4	280.786	0.63974
Sepn1	519.753	0.639796
Klf6	1317.31	0.640078
Tnfrsf11b	289.75	0.640385
Bfsp1	134.42	0.640489
Steap3	640.737	0.640559
Scara5	367.915	0.640802
Col6a1	14364.1	0.641006
Vav3	223.04	0.641073
RP24-423L4.4	92.6014	0.641138
Yipf3	366.424	0.641336
Arid3a	109.529	0.641404
Cpm	1114.71	0.641536
Wdr6	215.076	0.641747
Bnip1	143.384	0.641747
Mrps11	95.0924	0.642439
Gpm6a	95.0924	0.642439
Slc38a1	1773.9	0.64261
Abhd8	84.6377	0.642858
Pradc1	50.7826	0.642859
Per1	2110.47	0.64299
Rdh10	91.1106	0.643296
Ccnyl1	296.732	0.643395
Tgfb1i1	474.971	0.643529
Ptprc	446.098	0.64411
Tmem184b	1226.27	0.644256
Aph1b	133.93	0.644347
Adamts5	1783.9	0.644401
Wnt9a	140.402	0.644563
Arpc4	400.298	0.644852
Bambi	129.948	0.645008
Tctn3	106.547	0.645106
Tmem164	583.028	0.645803
Ckap4	1745.1	0.645855
Coro1a	109.038	0.646155
Xkr4	151.857	0.646277
Plac9b	256.914	0.64659
Lncpint	1772.01	0.646849
Ddx60	197.167	0.646911
Itgb5	1682.39	0.646919
Pgpep1	167.294	0.647158
Acvr1	632.83	0.647215
Pard6g	118.002	0.647261
Ccm2l	124.475	0.647353
Lrrc57	193.185	0.64741
Ascc1	130.948	0.647437
RP23-296N5.3	212.604	0.647558
Serping1	1464.83	0.647606
P4ha2	440.644	0.647848
Pik3ap1	101.075	0.648001
Meis2	101.075	0.648001
Epha2	253.932	0.648212
Tdrd7	497.409	0.648406
Frmd6	1206.93	0.648691
Slc35d1	301.733	0.648691
Plac9c	297.751	0.649039
Mcm9	207.131	0.649039
Nlgn1	122.984	0.649039
Dnah7b	103.566	0.649039
RP23-370G17.2	97.0928	0.649039
Atp6v0a4	883.799	0.649514
RP23-359F12.1	119.002	0.649922
Gnpda1	99.5838	0.650095
Pdzrn4	93.1109	0.650168
Fgf2	1886.62	0.650265
Frmd4b	1715.83	0.650325
Ptgis	3027.86	0.650462
RP23-114F4.2	67.2195	0.650604
Ago1	674.686	0.650753
Lamtor3	242.987	0.65077
Ms4a14	60.7467	0.650771
Lpin2	399.335	0.650882
Sft2d1	108.548	0.650977
P4htm	54.2738	0.650977
Foxp4	312.697	0.651057
Clptm1l	1227.39	0.651181
Pam	19965	0.651536
Lin52	82.6562	0.651585
Tuft1	117.511	0.651725
Wipf1	1208.48	0.651912
RP23-170C11.3	250.46	0.65198
Kank2	1642.18	0.651986
RP24-285E3.2	69.7105	0.652058
RP24-337A16.2	307.225	0.652122
RP23-357J7.8	167.803	0.652175
RP23-253F13.1	167.803	0.652175
Rragc	1204.01	0.652448
B3glct	429.718	0.652468
AC114558.6	78.6744	0.653054
Mtx1	150.876	0.653227
Tyw3	100.584	0.653227
Plod1	2480.74	0.653369
Rab6b	288.806	0.653415
Ttc7	477.028	0.653454
Rab43	253.951	0.653601
Fndc4	567.158	0.653682
Slc39a14	1275.74	0.653993
Mfsd6	543.757	0.654076
Ecm2	3853.61	0.654179
Unc5b	399.354	0.654316
Col15a1	12393.9	0.654335
RP23-83N17.1	155.858	0.654448
Hexdc	155.858	0.654448
RP23-68K21.7	155.858	0.654448
Cd276	498.447	0.654536
Cad	503.429	0.654901
Klf16	52.783	0.655031
Daam2	3166.49	0.655198
RP23-276B20.1	68.2197	0.655221
Gsn	13721.6	0.655285
Chp2	99.0931	0.655423
RP23-87D8.4	160.84	0.655595
Kcna5	185.241	0.655871
Mppe1	138.93	0.655871
Pip5k1c	882.383	0.655972
Kcnk6	212.132	0.656499
Uevld	181.259	0.656606
RP24-327D15.11	95.1113	0.656806
Elf4	604.032	0.656901
Ifi205	254.46	0.656919
RP24-401F19.1	159.349	0.656987
Prrg2	64.2379	0.657255
hexb	461.12	0.65751
Gas8	122.003	0.657693
Id1	426.265	0.657957
Ier2	106.566	0.657957
Nudt7	173.295	0.658181
RP23-461O23.2	115.53	0.658181
Cacna1d	240.024	0.65828
RP23-200D13.1	215.623	0.658346
AC133589.1	109.057	0.658727
Shb	75.6927	0.65881
Cx3cr1	75.6927	0.65881
Nr1d1	2436.11	0.658884
Strip2	84.6566	0.659025
RP23-351B24.4	84.6566	0.659025
Lrrn2	102.584	0.659342
Mapk3	361.536	0.659564
Smpd3	60.256	0.659565
Hivep3	198.696	0.659679
Lum	942.187	0.659697
Carhsp1	483.048	0.660203
Rxrb	284.353	0.660569
Psen2	206.169	0.66084
Cd9	1277.85	0.66096
Cdr2	883.44	0.661014
RP23-71J17.1	1222.58	0.661154
Pcsk6	1851.05	0.661214
RP23-4F16.12	300.789	0.661351
Zfp574	119.021	0.661487
Nrep	5919.7	0.661607
Ranbp3l	130.476	0.66202
RP23-104G16.1	130.476	0.66202
RP23-358K1.5	56.2742	0.662209
Dock2	274.898	0.662521
Cblb	1213.14	0.662744
Gatad2a	640.435	0.662764
Adgra3	1569.22	0.663147
Fancd2	117.53	0.663462
RP24-462E4.1	58.7652	0.663463
Itgb1bp1	137.949	0.663633
Sh2d3c	199.205	0.663935
Plac9a	269.425	0.663987
Hivep2	6291.42	0.664184
Lrrn4cl	525.905	0.664358
Lnx1	274.407	0.664492
Smim14	1596.15	0.66485
Peg13	383.974	0.665058
Traf1	72.7111	0.665083
RP23-56A14.14	177.296	0.66519
Chmp6	104.585	0.665265
Nt5dc2	136.458	0.665362
Mnt	275.408	0.665602
Hsd3b7	225.606	0.665971
Irf7	86.6569	0.666184
Ap5s1	86.6569	0.666184
Tnfsf12	98.1118	0.666347
Tldc1	54.7833	0.666477
Paqr3	54.7833	0.666477
Uap1	1470.19	0.66651
Cndp2	230.588	0.666531
Sema3a	2504.11	0.666759
Sil1	304.299	0.667184
Rps6ka4	350.119	0.667236
Cyp20a1	423.83	0.667583
Mageh1	126.004	0.667583
Hspbp1	91.639	0.667583
Hmga1	57.2743	0.667584
RP23-278M14.1	57.2743	0.667584
Usp42	369.047	0.667747
Fam98b	151.404	0.667984
Spock2	879.043	0.668135
Abr	884.025	0.66827
RP24-363K20.7	82.6751	0.668318
Agpat4	307.791	0.668372
Ccnd3	657.419	0.668599
Klf3	1720.25	0.668748
C1rb	96.621	0.668841
Adm	85.1661	0.66901
RP23-125I14.1	99.112	0.669422
Arhgap39	138.459	0.669778
